# Supplementary material for: Isolation of Candidatus Bartonella rousetti and Other Bat-associated Bartonellae from Bats and Their Flies in Zambia
Source: Pathogens. 2020 Jun 13;9(6):469. doi: 10.3390/pathogens9060469 (PMC7350321; doi:10.3390/pathogens9060469)
Supplement: Supplementary file 1 [file pathogens-09-00469-s001.zip]

Archive with 1 entries (1 files):
- tableS1.xlsx
