# Supplementary material for: Isolation of Candidatus Bartonella rousetti and Other Bat-associated Bartonellae from Bats and Their Flies in Zambia
Source: Pathogens. 2020 Jun 13;9(6):469. doi: 10.3390/pathogens9060469 (PMC7350321; doi:10.3390/pathogens9060469)
Supplement: Supplementary file 1 [file pathogens-09-00469-s001.zip › tableS1.xlsx]

## Sheet: Sheet1
Table S1. GenBank accession numbers for ftsZ, gltA, nuoG, rpoB, ssrA, and 16S rRNA sequences of reference Bartonella species.
		Accession numbers
Species	Strain	ftsZ	gltA	nuoG	rpoB	ssrA	16S rRNA
B. alsatica	IBS 382	AF467763	AF204273	EF659935	AF165987	JN029776	AJ002139
B. australis	AUST/NH1	CP003123	CP003123	CP003123	CP003123	-	NR_115816
B. bacilliformis	KC583	NC_008783	NC_008783	NC_008783	NC_008783	NC_008783	NC_008783
B. birtlesii	IBS 325	AM690313	AF204272	-	AB196425	JN029775	AF204274
B. bovis	1991-04-01	AF467761	AF293394	EF659938	AY166581	JN029767	NR_025121
B. capreoli	IBS 193	AB290192	AF293392	-	AB290188	-	NR_025120
B. chomelii	A828	AB290193	AY254308	-	AB290189	JN029773	NR_025736
B. clarridgeiae	73	NC_014932	NC_014932	NC_014932	NC_014932	-	NC_014932
B. coopersplainsensis	AUST/NH20	EU111781	EU111803	-	EU111792	-	NR_116177
B. doshiae	R18	AF467754	AF207827	-	AF165991	JN029768	Z31351
B. elizabethae	F9251	AF467760	Z70009	EF659940	AF165992	JN029774	L01260
B. grahamii	as4aup	NC_012846	NC_012846	NC_012846	NC_012846	NC_012846	NC_012846
B. henselae	Houston-1	NC_005956	NC_005956	-	NC_005956	JN029785	NC_005956
B. japonica	Fuji 18-1	AB440633	AB242289	-	AB242288	JN029784	NR_112790
B. koehlerae	C-29	AF467755	AF176091	EF659942	AY166580	JN029769	AF076237
B. mayotimonensis	EYL-2008	FJ376734	FJ376732	-	FJ376736	-	FJ376733
B. mayotimonensis	1157/3	KF003121	KF003115	-	KF003118	KF003119	KF003116
B. mayotimonensis	1160/1	KF003128	KF003122	-	KF003125	KF003126	KF003123
B. naantaliensis	2574-01-01	KF003135	KF003129	-	KF003132	KF003133	KF003130
B. phoceensis	16120	AY515135	AY515126	-	AY515132	JN029770	NR_115254
B. queenslandensis	AUST/NH12	EU111776	EU111798	-	EU111787	-	NR_116176
B. quintana	Toulouse	NC_005955	NC_005955	NC_005955	NC_005955	-	NC_005955
B. rattaustraliani	AUST/NH14	EU111774	EU111796	-	EU111785	-	EU111752
B. rattimassiliensis	15908	AY515133	AY515124	-	AY515130	-	NR_115255
B. schoenbuchensis	R1	AF467765	AJ278183	FN645509	AY167409	JN029772	AJ278187
B. silvatica	Fuji 23-1	AB440637	AB242287	-	AB242292	JN029782	NR_112791
B. tamiae	Th239	DQ395178	DQ395177	-	EF091855	JN029780	DQ395176
B. taylorii	M6	AF467756	Z70013	EF659943	AF165995	JN029781	Z31350
B. tribocorum	CIP 105476	NC_010161	NC_010161	NC_010161	NC_010161	-	NC_010161
B. vinsonii subsp. arupensis	OK94-513	AF467758	AF214557	EF659936	AY166582	JN029783	AF214558
B. vinsonii subsp. vinsonii	Baker	AF467757	Z70015	EF659944	AF165997	JN029777	M73230
B. washoensis	Sb944nv	AB292598	AF470616	EF659945	AB292596	JN029786	AB292597
Bartonella rousetti	R-191	HM363769	HM363764	KM387321	HM363774	KM382247	HM363784
Bartonella sp. C-583	C-583	HQ832883	HM545136	-	-	KM382248	-
Bartonella sp. H-556	H-556	KM382254	HM545137	KM382252	-	KM382250	-
Bartonella sp. No. 16	No. 16	JF500506	JF500522	-	JF500554	-	JF500560
Bartonella sp. T-837	T-837	KM382253	HM545138	KM382251	-	KM382249	-
Brucella abortus	9-941	AE017223	AE017223	AE017223	AE017223	-	NR_102910
